# Supplementary material for: Endophytic Bacteria and Fungi Associated with Polygonum cuspidatum in the Russian Far East
Source: Plants (Basel). 2024 Sep 19;13(18):2618. doi: 10.3390/plants13182618 (PMC11434733; doi:10.3390/plants13182618)
Supplement: Supplementary file 1 [file plants-13-02618-s001.zip]

Archive with 1 entries (1 files):
- plants-3182330-supplementary.xlsx
