# Supplementary material for: Endophytic Bacteria and Fungi Associated with Polygonum cuspidatum in the Russian Far East
Source: Plants (Basel). 2024 Sep 19;13(18):2618. doi: 10.3390/plants13182618 (PMC11434733; doi:10.3390/plants13182618)
Supplement: Supplementary file 1 [file plants-13-02618-s001.zip › plants-3182330-supplementary.xlsx]

## Sheet: Table S1
Table S1. 16S data samples of Polygonum cuspidatum used in analysis (BioProject: PRJNA1127768)
Sample	Sequence Read Archive (SRA)	Location	Location_short	Latitude	Longitude	Plant	Organ_material	Year	Season	Raw paired-end reads	Sequences after filtration used in analysis
S1	SRR29528551	Vladivostok, st. Borodinskaya 17	Primorsky_Krai	43.1655	131.92	Pc-1	Leaf	2023	Spring	100046	27129
S2	SRR29528550	Vladivostok, st. Borodinskaya 17	Primorsky_Krai	43.1655	131.92	Pc-1	Leaf	2023	Spring	93859	22564
S3	SRR29528459	Vladivostok, st. Borodinskaya 17	Primorsky_Krai	43.1655	131.92	Pc-1	Stem	2023	Spring	84962	15205
S4	SRR29528536	Vladivostok, st. Borodinskaya 17	Primorsky_Krai	43.1655	131.92	Pc-1	Stem	2023	Spring	80295	18343
S5	SRR29528477	Vladivostok, st. Borodinskaya 17	Primorsky_Krai	43.1655	131.92	Pc-1	Root	2023	Spring	92866	37943
S6	SRR29528450	Vladivostok, st. Borodinskaya 17	Primorsky_Krai	43.1655	131.92	Pc-1	Root	2023	Spring	90032	40047
S7	SRR29528527	Vladivostok, st. Russian 58В	Primorsky_Krai	43.1676	131.919	Pc-2	Leaf	2023	Spring	98493	22781
S8	SRR29528468	Vladivostok, st. Russian 58В	Primorsky_Krai	43.1676	131.919	Pc-2	Leaf	2023	Spring	93286	23276
S9	SRR29528441	Vladivostok, st. Russian 58В	Primorsky_Krai	43.1676	131.919	Pc-2	Stem	2023	Spring	96343	25002
S10	SRR29528494	Vladivostok, st. Russian 58В	Primorsky_Krai	43.1676	131.919	Pc-2	Stem	2023	Spring	37248	6379
S11	SRR29528549	Vladivostok, st. Russian 58В	Primorsky_Krai	43.1676	131.919	Pc-2	Root	2023	Spring	108264	42692
S12	SRR29528514	Vladivostok, st. Russian 58В	Primorsky_Krai	43.1676	131.919	Pc-2	Root	2023	Spring	91915	37476
S13	SRR29528483	Vladivostok, 100-letiya Vladivostoka Avenue, 159А	Primorsky_Krai	43.1904	131.924	Pc-3	Leaf	2023	Spring	71560	11139
S14	SRR29528482	Vladivostok, 100-letiya Vladivostoka Avenue, 159А	Primorsky_Krai	43.1904	131.924	Pc-3	Leaf	2023	Spring	44059	8235
S15	SRR29528481	Vladivostok, 100-letiya Vladivostoka Avenue, 159А	Primorsky_Krai	43.1904	131.924	Pc-3	Stem	2023	Spring	76608	16948
S16	SRR29528480	Vladivostok, 100-letiya Vladivostoka Avenue, 159А	Primorsky_Krai	43.1904	131.924	Pc-3	Stem	2023	Spring	76692	17632
S17	SRR29528479	Vladivostok, 100-letiya Vladivostoka Avenue, 159А	Primorsky_Krai	43.1904	131.924	Pc-3	Root	2023	Spring	107966	49477
S18	SRR29528462	Vladivostok, 100-letiya Vladivostoka Avenue, 159А	Primorsky_Krai	43.1904	131.924	Pc-3	Root	2023	Spring	96512	42959
S19	SRR29528461	Solnechnaya street, Gorno-Tayozhnoye village, Ussuri urban district, Primorsky Krai	Primorsky_Krai	43.6968	132.158	Pc-4	Leaf	2023	Spring	75049	23342
S20	SRR29528460	Solnechnaya street, Gorno-Tayozhnoye village, Ussuri urban district, Primorsky Krai	Primorsky_Krai	43.6968	132.158	Pc-4	Leaf	2023	Spring	76683	23762
S21	SRR29528458	Solnechnaya street, Gorno-Tayozhnoye village, Ussuri urban district, Primorsky Krai	Primorsky_Krai	43.6968	132.158	Pc-4	Stem	2023	Spring	120292	51151
S22	SRR29528457	Solnechnaya street, Gorno-Tayozhnoye village, Ussuri urban district, Primorsky Krai	Primorsky_Krai	43.6968	132.158	Pc-4	Stem	2023	Spring	84262	25930
S23	SRR29528456	Solnechnaya street, Gorno-Tayozhnoye village, Ussuri urban district, Primorsky Krai	Primorsky_Krai	43.6968	132.158	Pc-4	Root	2023	Spring	107335	45138
S24	SRR29528455	Solnechnaya street, Gorno-Tayozhnoye village, Ussuri urban district, Primorsky Krai	Primorsky_Krai	43.6968	132.158	Pc-4	Root	2023	Spring	10007	3048
S25	SRR29528542	Vladivostok, st. Borodinskaya 17	Primorsky_Krai	43.1655	131.92	Pc-1	Leaf	2023	Autumn	99591	37804
S26	SRR29528541	Vladivostok, st. Borodinskaya 17	Primorsky_Krai	43.1655	131.92	Pc-1	Leaf	2023	Autumn	93077	42112
S27	SRR29528540	Vladivostok, st. Borodinskaya 17	Primorsky_Krai	43.1655	131.92	Pc-1	Stem	2023	Autumn	99314	36546
S28	SRR29528539	Vladivostok, st. Borodinskaya 17	Primorsky_Krai	43.1655	131.92	Pc-1	Stem	2023	Autumn	86626	35666
S29	SRR29528538	Vladivostok, st. Borodinskaya 17	Primorsky_Krai	43.1655	131.92	Pc-1	Root	2023	Autumn	79685	33986
S30	SRR29528537	Vladivostok, st. Borodinskaya 17	Primorsky_Krai	43.1655	131.92	Pc-1	Root	2023	Autumn	90697	30388
S31	SRR29528535	Vladivostok, st. Russian 58В	Primorsky_Krai	43.1676	131.919	Pc-2	Leaf	2023	Autumn	111896	56438
S32	SRR29528510	Vladivostok, st. Russian 58В	Primorsky_Krai	43.1676	131.919	Pc-2	Leaf	2023	Autumn	107003	52668
S33	SRR29528509	Vladivostok, st. Russian 58В	Primorsky_Krai	43.1676	131.919	Pc-2	Stem	2023	Autumn	105358	43013
S34	SRR29528508	Vladivostok, st. Russian 58В	Primorsky_Krai	43.1676	131.919	Pc-2	Stem	2023	Autumn	91317	37412
S35	SRR29528507	Vladivostok, st. Russian 58В	Primorsky_Krai	43.1676	131.919	Pc-2	Root	2023	Autumn	98836	39505
S36	SRR29528506	Vladivostok, st. Russian 58В	Primorsky_Krai	43.1676	131.919	Pc-2	Root	2023	Autumn	92262	37905
S37	SRR29528505	Vladivostok, st. Russian 58В	Primorsky_Krai	43.1676	131.919	Pc-2	Flower	2023	Autumn	99530	40432
S38	SRR29528504	Vladivostok, st. Russian 58В	Primorsky_Krai	43.1676	131.919	Pc-2	Flower	2023	Autumn	72678	29106
S39	SRR29528503	Aniva urban district, Sakhalin region	Sakhalin_Oblast	46.854	142.571	Pc1-Sakh	Leaf	2023	Autumn	90119	37085
S40	SRR29528478	Aniva urban district, Sakhalin region	Sakhalin_Oblast	46.854	142.571	Pc1-Sakh	Leaf	2023	Autumn	111235	46733
S41	SRR29528476	Aniva urban district, Sakhalin region	Sakhalin_Oblast	46.854	142.571	Pc1-Sakh	Stem	2023	Autumn	80610	34253
S42	SRR29528475	Aniva urban district, Sakhalin region	Sakhalin_Oblast	46.854	142.571	Pc1-Sakh	Stem	2023	Autumn	101993	41926
S43	SRR29528474	Aniva urban district, Sakhalin region	Sakhalin_Oblast	46.854	142.571	Pc1-Sakh	Root	2023	Autumn	86312	35863
S44	SRR29528473	Aniva urban district, Sakhalin region	Sakhalin_Oblast	46.854	142.571	Pc1-Sakh	Root	2023	Autumn	98335	41619
S45	SRR29528472	Aniva urban district, Sakhalin region	Sakhalin_Oblast	46.7717	142.521	Pc2-Sakh	Leaf	2023	Autumn	116936	54356
S46	SRR29528471	Aniva urban district, Sakhalin region	Sakhalin_Oblast	46.7717	142.521	Pc2-Sakh	Leaf	2023	Autumn	86608	41240
S47	SRR29528454	Aniva urban district, Sakhalin region	Sakhalin_Oblast	46.7717	142.521	Pc2-Sakh	Stem	2023	Autumn	94803	32925
S48	SRR29528453	Aniva urban district, Sakhalin region	Sakhalin_Oblast	46.7717	142.521	Pc2-Sakh	Stem	2023	Autumn	106804	44014
S49	SRR29528452	Aniva urban district, Sakhalin region	Sakhalin_Oblast	46.7717	142.521	Pc2-Sakh	Root	2023	Autumn	99578	36803
S50	SRR29528451	Aniva urban district, Sakhalin region	Sakhalin_Oblast	46.7717	142.521	Pc2-Sakh	Root	2023	Autumn	105913	38553
S51	SRR29528449	Aniva urban district, Sakhalin region	Sakhalin_Oblast	46.7717	142.521	Pc2-Sakh	Seed	2023	Autumn	103138	43583
S52	SRR29528448	Aniva urban district, Sakhalin region	Sakhalin_Oblast	46.7717	142.521	Pc2-Sakh	Seed	2023	Autumn	87154	40152
S53	SRR29528447	Kholmsky urban district, Sakhalin region	Sakhalin_Oblast	47,057867	142.13	Pc3-Sakh	Leaf	2023	Autumn	89546	40605
S54	SRR29528534	Kholmsky urban district, Sakhalin region	Sakhalin_Oblast	47,057867	142.13	Pc3-Sakh	Leaf	2023	Autumn	95475	44389
S55	SRR29528533	Kholmsky urban district, Sakhalin region	Sakhalin_Oblast	47,057867	142.13	Pc3-Sakh	Stem	2023	Autumn	109127	48982
S56	SRR29528532	Kholmsky urban district, Sakhalin region	Sakhalin_Oblast	47,057867	142.13	Pc3-Sakh	Stem	2023	Autumn	100354	40938
S57	SRR29528531	Kholmsky urban district, Sakhalin region	Sakhalin_Oblast	47,057867	142.13	Pc3-Sakh	Root	2023	Autumn	91498	32511
S58	SRR29528530	Kholmsky urban district, Sakhalin region	Sakhalin_Oblast	47,057867	142.13	Pc3-Sakh	Root	2023	Autumn	72905	24123

## Sheet: Table S2
Table S2. ITS data samples of Polygonum cuspidatum used in analysis (BioProject: PRJNA1127768)
Sample	Sequence Read Archive (SRA)	Location	Location_short	Latitude	Longitude	Plant	Organ_material	Year	Season	Raw paired-end reads	Sequences after filtration used in analysis
S1	SRR29528529	Vladivostok, st. Borodinskaya 17	Primorsky_Krai	43.1655	131.92	Pc-1	Leaf	2023	Spring	23010	1211
S2	SRR29528528	Vladivostok, st. Borodinskaya 17	Primorsky_Krai	43.1655	131.92	Pc-1	Leaf	2023	Spring	20882	1070
S3	SRR29528502	Vladivostok, st. Borodinskaya 17	Primorsky_Krai	43.1655	131.92	Pc-1	Stem	2023	Spring	46215	519
S4	SRR29528501	Vladivostok, st. Borodinskaya 17	Primorsky_Krai	43.1655	131.92	Pc-1	Stem	2023	Spring	50866	1797
S5	SRR29528500	Vladivostok, st. Borodinskaya 17	Primorsky_Krai	43.1655	131.92	Pc-1	Root	2023	Spring	36063	9963
S6	SRR29528499	Vladivostok, st. Borodinskaya 17	Primorsky_Krai	43.1655	131.92	Pc-1	Root	2023	Spring	33685	8521
S7	SRR29528498	Vladivostok, st. Russian 58В	Primorsky_Krai	43.1676	131.919	Pc-2	Leaf	2023	Spring	43991	2812
S8	SRR29528497	Vladivostok, st. Russian 58В	Primorsky_Krai	43.1676	131.919	Pc-2	Leaf	2023	Spring	20951	726
S9	SRR29528496	Vladivostok, st. Russian 58В	Primorsky_Krai	43.1676	131.919	Pc-2	Stem	2023	Spring	40533	2459
S10	SRR29528495	Vladivostok, st. Russian 58В	Primorsky_Krai	43.1676	131.919	Pc-2	Stem	2023	Spring	25935	1298
S11	SRR29528470	Vladivostok, st. Russian 58В	Primorsky_Krai	43.1676	131.919	Pc-2	Root	2023	Spring	35611	8947
S12	SRR29528469	Vladivostok, st. Russian 58В	Primorsky_Krai	43.1676	131.919	Pc-2	Root	2023	Spring	48603	13717
S13	SRR29528467	Vladivostok, 100-letiya Vladivostoka Avenue, 159А	Primorsky_Krai	43.1904	131.924	Pc-3	Leaf	2023	Spring	53763	553
S14	SRR29528466	Vladivostok, 100-letiya Vladivostoka Avenue, 159А	Primorsky_Krai	43.1904	131.924	Pc-3	Leaf	2023	Spring	25169	5210
S15	SRR29528465	Vladivostok, 100-letiya Vladivostoka Avenue, 159А	Primorsky_Krai	43.1904	131.924	Pc-3	Stem	2023	Spring	26612	1757
S16	SRR29528464	Vladivostok, 100-letiya Vladivostoka Avenue, 159А	Primorsky_Krai	43.1904	131.924	Pc-3	Stem	2023	Spring	58944	6943
S17	SRR29528463	Vladivostok, 100-letiya Vladivostoka Avenue, 159А	Primorsky_Krai	43.1904	131.924	Pc-3	Root	2023	Spring	10874	2797
S18	SRR29528446	Vladivostok, 100-letiya Vladivostoka Avenue, 159А	Primorsky_Krai	43.1904	131.924	Pc-3	Root	2023	Spring	45001	10713
S19	SRR29528445	Solnechnaya street, Gorno-Tayozhnoye village, Ussuri urban district, Primorsky Krai	Primorsky_Krai	43.6968	132.158	Pc-4	Leaf	2023	Spring	34551	7374
S20	SRR29528444	Solnechnaya street, Gorno-Tayozhnoye village, Ussuri urban district, Primorsky Krai	Primorsky_Krai	43.6968	132.158	Pc-4	Leaf	2023	Spring	52288	10245
S21	SRR29528443	Solnechnaya street, Gorno-Tayozhnoye village, Ussuri urban district, Primorsky Krai	Primorsky_Krai	43.6968	132.158	Pc-4	Stem	2023	Spring	69529	24028
S22	SRR29528442	Solnechnaya street, Gorno-Tayozhnoye village, Ussuri urban district, Primorsky Krai	Primorsky_Krai	43.6968	132.158	Pc-4	Stem	2023	Spring	10517	766
S23	SRR29528440	Solnechnaya street, Gorno-Tayozhnoye village, Ussuri urban district, Primorsky Krai	Primorsky_Krai	43.6968	132.158	Pc-4	Root	2023	Spring	42125	14321
S24	SRR29528439	Solnechnaya street, Gorno-Tayozhnoye village, Ussuri urban district, Primorsky Krai	Primorsky_Krai	43.6968	132.158	Pc-4	Root	2023	Spring	72776	20801
S25	SRR29528526	Vladivostok, st. Borodinskaya 17	Primorsky_Krai	43.1655	131.92	Pc-1	Leaf	2023	Autumn	42884	11459
S26	SRR29528525	Vladivostok, st. Borodinskaya 17	Primorsky_Krai	43.1655	131.92	Pc-1	Leaf	2023	Autumn	36071	10128
S27	SRR29528524	Vladivostok, st. Borodinskaya 17	Primorsky_Krai	43.1655	131.92	Pc-1	Stem	2023	Autumn	34738	2584
S28	SRR29528523	Vladivostok, st. Borodinskaya 17	Primorsky_Krai	43.1655	131.92	Pc-1	Stem	2023	Autumn	22428	3025
S29	SRR29528522	Vladivostok, st. Borodinskaya 17	Primorsky_Krai	43.1655	131.92	Pc-1	Root	2023	Autumn	10073	3003
S30	SRR29528521	Vladivostok, st. Borodinskaya 17	Primorsky_Krai	43.1655	131.92	Pc-1	Root	2023	Autumn	11845	3827
S31	SRR29528520	Vladivostok, st. Russian 58В	Primorsky_Krai	43.1676	131.919	Pc-2	Leaf	2023	Autumn	44508	10859
S32	SRR29528519	Vladivostok, st. Russian 58В	Primorsky_Krai	43.1676	131.919	Pc-2	Leaf	2023	Autumn	50687	12161
S33	SRR29528493	Vladivostok, st. Russian 58В	Primorsky_Krai	43.1676	131.919	Pc-2	Stem	2023	Autumn	168846	19072
S34	SRR29528492	Vladivostok, st. Russian 58В	Primorsky_Krai	43.1676	131.919	Pc-2	Stem	2023	Autumn	66102	6926
S35	SRR29528491	Vladivostok, st. Russian 58В	Primorsky_Krai	43.1676	131.919	Pc-2	Root	2023	Autumn	53725	18397
S36	SRR29528490	Vladivostok, st. Russian 58В	Primorsky_Krai	43.1676	131.919	Pc-2	Root	2023	Autumn	66018	24413
S37	SRR29528489	Vladivostok, st. Russian 58В	Primorsky_Krai	43.1676	131.919	Pc-2	Flower	2023	Autumn	34791	4028
S38	SRR29528488	Vladivostok, st. Russian 58В	Primorsky_Krai	43.1676	131.919	Pc-2	Flower	2023	Autumn	35952	3934
S39	SRR29528487	Aniva urban district, Sakhalin region	Sakhalin_Oblast	46.854	142.571	Pc1-Sakh	Leaf	2023	Autumn	5482	483
S40	SRR29528438	Aniva urban district, Sakhalin region	Sakhalin_Oblast	46.854	142.571	Pc1-Sakh	Leaf	2023	Autumn	10194	1616
S41	SRR29528437	Aniva urban district, Sakhalin region	Sakhalin_Oblast	46.854	142.571	Pc1-Sakh	Stem	2023	Autumn	10054	1509
S42	SRR29528436	Aniva urban district, Sakhalin region	Sakhalin_Oblast	46.854	142.571	Pc1-Sakh	Stem	2023	Autumn	45768	5571
S43	SRR29528548	Aniva urban district, Sakhalin region	Sakhalin_Oblast	46.854	142.571	Pc1-Sakh	Root	2023	Autumn	15596	4006
S44	SRR29528547	Aniva urban district, Sakhalin region	Sakhalin_Oblast	46.854	142.571	Pc1-Sakh	Root	2023	Autumn	10068	1954
S45	SRR29528546	Aniva urban district, Sakhalin region	Sakhalin_Oblast	46.7717	142.521	Pc2-Sakh	Leaf	2023	Autumn	22851	5054
S46	SRR29528545	Aniva urban district, Sakhalin region	Sakhalin_Oblast	46.7717	142.521	Pc2-Sakh	Leaf	2023	Autumn	19833	4644
S47	SRR29528544	Aniva urban district, Sakhalin region	Sakhalin_Oblast	46.7717	142.521	Pc2-Sakh	Stem	2023	Autumn	5411	583
S48	SRR29528543	Aniva urban district, Sakhalin region	Sakhalin_Oblast	46.7717	142.521	Pc2-Sakh	Stem	2023	Autumn	7516	1089
S49	SRR29528518	Aniva urban district, Sakhalin region	Sakhalin_Oblast	46.7717	142.521	Pc2-Sakh	Root	2023	Autumn	58391	19089
S50	SRR29528517	Aniva urban district, Sakhalin region	Sakhalin_Oblast	46.7717	142.521	Pc2-Sakh	Root	2023	Autumn	69604	22756
S51	SRR29528516	Aniva urban district, Sakhalin region	Sakhalin_Oblast	46.7717	142.521	Pc2-Sakh	Seed	2023	Autumn	4145	274
S52	SRR29528515	Aniva urban district, Sakhalin region	Sakhalin_Oblast	46.7717	142.521	Pc2-Sakh	Seed	2023	Autumn	4100	663
S53	SRR29528513	Kholmsky urban district, Sakhalin region	Sakhalin_Oblast	47,057867	142.130470	Pc3-Sakh	Leaf	2023	Autumn	24388	5014
S54	SRR29528512	Kholmsky urban district, Sakhalin region	Sakhalin_Oblast	47,057867	142.130470	Pc3-Sakh	Leaf	2023	Autumn	5849	767
S55	SRR29528511	Kholmsky urban district, Sakhalin region	Sakhalin_Oblast	47,057867	142.130470	Pc3-Sakh	Stem	2023	Autumn	6442	965
S56	SRR29528486	Kholmsky urban district, Sakhalin region	Sakhalin_Oblast	47,057867	142.130470	Pc3-Sakh	Stem	2023	Autumn	7055	955
S57	SRR29528485	Kholmsky urban district, Sakhalin region	Sakhalin_Oblast	47,057867	142.130470	Pc3-Sakh	Root	2023	Autumn	45793	2236
S58	SRR29528484	Kholmsky urban district, Sakhalin region	Sakhalin_Oblast	47,057867	142.130470	Pc3-Sakh	Root	2023	Autumn	21499	943

## Sheet: Table S3
Table S3. Overlapping genus-level taxa in the 16S metagenomic data of different organs of Polygonum cuspidatum
Taxa of genus level	Where present
c__Alphaproteobacteria	Flower, Leaf, Root, Seed, Stem
f__Caulobacteraceae.2	Flower, Leaf, Root, Seed, Stem
f__Chitinophagaceae	Flower, Leaf, Root, Seed, Stem
f__Comamonadaceae	Flower, Leaf, Root, Seed, Stem
f__Comamonadaceae.4	Flower, Leaf, Root, Seed, Stem
f__Comamonadaceae.5	Flower, Leaf, Root, Seed, Stem
f__Pleomorphomonadaceae	Flower, Leaf, Root, Seed, Stem
g__1174-901-13	Flower, Leaf, Root, Seed, Stem
g__37-14	Flower, Leaf, Root, Seed, Stem
g__Acidibacter	Flower, Leaf, Root, Seed, Stem
g__Acinetobacter	Flower, Leaf, Root, Seed, Stem
g__Afipia	Flower, Leaf, Root, Seed, Stem
g__Anaerobacillus	Flower, Leaf, Root, Seed, Stem
g__Aquabacterium	Flower, Leaf, Root, Seed, Stem
g__Asinibacterium	Flower, Leaf, Root, Seed, Stem
g__Bacillus	Flower, Leaf, Root, Seed, Stem
g__Bradyrhizobium	Flower, Leaf, Root, Seed, Stem
g__Bryobacter	Flower, Leaf, Root, Seed, Stem
g__Burkholderia-Caballeronia-Paraburkholderia	Flower, Leaf, Root, Seed, Stem
g__Clostridium_sensu_stricto_14	Flower, Leaf, Root, Seed, Stem
g__Corynebacterium	Flower, Leaf, Root, Seed, Stem
g__Cupriavidus	Flower, Leaf, Root, Seed, Stem
g__Cutibacterium	Flower, Leaf, Root, Seed, Stem
g__Dietzia	Flower, Leaf, Root, Seed, Stem
g__Erysipelothrix	Flower, Leaf, Root, Seed, Stem
g__Escherichia-Shigella	Flower, Leaf, Root, Seed, Stem
g__Fimbriimonadaceae	Flower, Leaf, Root, Seed, Stem
g__Haliangium	Flower, Leaf, Root, Seed, Stem
g__Halomonas	Flower, Leaf, Root, Seed, Stem
g__Hydrotalea	Flower, Leaf, Root, Seed, Stem
g__Kocuria	Flower, Leaf, Root, Seed, Stem
g__Lactobacillus	Flower, Leaf, Root, Seed, Stem
g__Lawsonella	Flower, Leaf, Root, Seed, Stem
g__Legionella	Flower, Leaf, Root, Seed, Stem
g__Luteococcus	Flower, Leaf, Root, Seed, Stem
g__Meiothermus	Flower, Leaf, Root, Seed, Stem
g__Mesorhizobium	Flower, Leaf, Root, Seed, Stem
g__Methylobacterium-Methylorubrum	Flower, Leaf, Root, Seed, Stem
g__Micrococcus	Flower, Leaf, Root, Seed, Stem
g__Mycobacterium	Flower, Leaf, Root, Seed, Stem
g__Nocardioides	Flower, Leaf, Root, Seed, Stem
g__Nodularia_PCC-9351	Flower, Leaf, Root, Seed, Stem
g__Novosphingobium	Flower, Leaf, Root, Seed, Stem
g__Paracoccus	Flower, Leaf, Root, Seed, Stem
g__Phreatobacter	Flower, Leaf, Root, Seed, Stem
g__Planktothrix_NIVA-CYA_16	Flower, Leaf, Root, Seed, Stem
g__Pseudomonas	Flower, Leaf, Root, Seed, Stem
g__Pseudonocardia	Flower, Leaf, Root, Seed, Stem
g__Quadrisphaera	Flower, Leaf, Root, Seed, Stem
g__Reyranella	Flower, Leaf, Root, Seed, Stem
g__Rhodococcus	Flower, Leaf, Root, Seed, Stem
g__Roseomonas	Flower, Leaf, Root, Seed, Stem
g__Rothia	Flower, Leaf, Root, Seed, Stem
g__SC-I-85	Flower, Leaf, Root, Seed, Stem
g__Sediminibacterium	Flower, Leaf, Root, Seed, Stem
g__Sphingomonas	Flower, Leaf, Root, Seed, Stem
g__Staphylococcus	Flower, Leaf, Root, Seed, Stem
g__WD261	Flower, Leaf, Root, Seed, Stem
g__Williamsia	Flower, Leaf, Root, Seed, Stem
f__Acetobacteraceae	Flower, Leaf, Root, Stem
f__Caulobacteraceae	Flower, Leaf, Root, Stem
f__Caulobacteraceae.6	Flower, Leaf, Root, Stem
f__Comamonadaceae.10	Flower, Leaf, Root, Stem
f__Comamonadaceae.13	Flower, Leaf, Root, Stem
f__Comamonadaceae.2	Flower, Leaf, Root, Stem
f__Comamonadaceae.3	Flower, Leaf, Root, Stem
f__Comamonadaceae.9	Flower, Leaf, Root, Stem
f__Elsteraceae	Flower, Leaf, Root, Stem
f__Holosporaceae	Flower, Leaf, Root, Stem
f__Microbacteriaceae.4	Flower, Leaf, Root, Stem
f__Microbacteriaceae.6	Flower, Leaf, Root, Stem
f__Steroidobacteraceae	Flower, Leaf, Root, Stem
f__Xanthobacteraceae.2	Flower, Leaf, Root, Stem
g__AAP100	Flower, Leaf, Root, Stem
g__Actinomycetospora	Flower, Leaf, Root, Stem
g__Allorhizobium-Neorhizobium-Pararhizobium-Rhizobium	Flower, Leaf, Root, Stem
g__Amaricoccus	Flower, Leaf, Root, Stem
g__Amnibacterium	Flower, Leaf, Root, Stem
g__Aphanizomenon_MDT14a	Flower, Leaf, Root, Stem
g__Asticcacaulis	Flower, Leaf, Root, Stem
g__Aureimonas	Flower, Leaf, Root, Stem
g__Bosea	Flower, Leaf, Root, Stem
g__Candidatus_Nucleicultrix	Flower, Leaf, Root, Stem
g__Curtobacterium	Flower, Leaf, Root, Stem
g__Curvibacter	Flower, Leaf, Root, Stem
g__DSSD62	Flower, Leaf, Root, Stem
g__Dechloromonas	Flower, Leaf, Root, Stem
g__Deinococcus	Flower, Leaf, Root, Stem
g__Devosia	Flower, Leaf, Root, Stem
g__Dokdonella	Flower, Leaf, Root, Stem
g__Ferruginibacter	Flower, Leaf, Root, Stem
g__Gaiella	Flower, Leaf, Root, Stem
g__Gemmatimonas	Flower, Leaf, Root, Stem
g__Heliimonas	Flower, Leaf, Root, Stem
g__Hymenobacter	Flower, Leaf, Root, Stem
g__Jatrophihabitans	Flower, Leaf, Root, Stem
g__Kineococcus	Flower, Leaf, Root, Stem
g__Kineosporia	Flower, Leaf, Root, Stem
g__Klenkia	Flower, Leaf, Root, Stem
g__Labrys	Flower, Leaf, Root, Stem
g__MND2	Flower, Leaf, Root, Stem
g__Marmoricola	Flower, Leaf, Root, Stem
g__Massilia	Flower, Leaf, Root, Stem
g__Nakamurella	Flower, Leaf, Root, Stem
g__P3OB-43	Flower, Leaf, Root, Stem
g__Patulibacter	Flower, Leaf, Root, Stem
g__Polaromonas	Flower, Leaf, Root, Stem
g__Pseudolabrys	Flower, Leaf, Root, Stem
g__Pseudoxanthomonas	Flower, Leaf, Root, Stem
g__Rhodopseudomonas	Flower, Leaf, Root, Stem
g__Skermanella	Flower, Leaf, Root, Stem
g__Spirosoma	Flower, Leaf, Root, Stem
g__Streptomyces	Flower, Leaf, Root, Stem
g__alphaI_cluster	Flower, Leaf, Root, Stem
o__Acidobacteriales	Flower, Leaf, Root, Stem
f__Sphingomonadaceae	Flower, Leaf, Seed, Stem
f__Microbacteriaceae	Flower, Leaf, Stem
f__Microbacteriaceae.3	Flower, Leaf, Stem
f__Nocardioidaceae	Flower, Leaf, Stem
f__Sphingomonadaceae.2	Flower, Leaf, Stem
g__Frigoribacterium	Flower, Leaf, Stem
g__Rathayibacter	Flower, Leaf, Stem
g__Acidothermus	Flower, Root, Stem
g__Rudaea	Flower, Root, Stem
f__Kineosporiaceae	Leaf
f__Magnetospirillaceae	Leaf, Root
f__Microbacteriaceae.7	Leaf, Root
f__Oxalobacteraceae.2	Leaf, Root
g__Arenimonas	Leaf, Root
g__CCD25	Leaf, Root
g__Lechevalieria	Leaf, Root
g__Rhodoferax	Leaf, Root
f__Micrococcaceae	Leaf, Root, Seed, Stem
g__Abditibacterium	Leaf, Root, Seed, Stem
g__Actinomyces	Leaf, Root, Seed, Stem
g__Brevundimonas	Leaf, Root, Seed, Stem
g__Candidatus_Amoebophilus	Leaf, Root, Seed, Stem
g__Dyadobacter	Leaf, Root, Seed, Stem
g__Microbacterium	Leaf, Root, Seed, Stem
g__Paenibacillus	Leaf, Root, Seed, Stem
g__Pedomicrobium	Leaf, Root, Seed, Stem
g__Phenylobacterium	Leaf, Root, Seed, Stem
g__Robbsia	Leaf, Root, Seed, Stem
g__Segetibacter	Leaf, Root, Seed, Stem
g__Stenotrophomonas	Leaf, Root, Seed, Stem
g__hgcI_clade	Leaf, Root, Seed, Stem
f__Comamonadaceae.17	Leaf, Root, Stem
f__Enterobacteriaceae	Leaf, Root, Stem
f__Erwiniaceae	Leaf, Root, Stem
f__Intrasporangiaceae.2	Leaf, Root, Stem
f__Microbacteriaceae.2	Leaf, Root, Stem
f__Microbacteriaceae.5	Leaf, Root, Stem
f__Planococcaceae	Leaf, Root, Stem
f__Rhizobiaceae	Leaf, Root, Stem
f__Streptomycetaceae	Leaf, Root, Stem
f__Xanthobacteraceae	Leaf, Root, Stem
f__Yersiniaceae	Leaf, Root, Stem
f__Yersiniaceae.2	Leaf, Root, Stem
g__67-15	Leaf, Root, Stem
g__Acidiphilium	Leaf, Root, Stem
g__Actinocorallia	Leaf, Root, Stem
g__Actinophytocola	Leaf, Root, Stem
g__Actinoplanes	Leaf, Root, Stem
g__Actinospica	Leaf, Root, Stem
g__Amycolatopsis	Leaf, Root, Stem
g__Armatimonadales	Leaf, Root, Stem
g__Blastococcus	Leaf, Root, Stem
g__Candidatus_Protochlamydia	Leaf, Root, Stem
g__Caulobacter	Leaf, Root, Stem
g__Cellvibrio	Leaf, Root, Stem
g__Chitinophaga	Leaf, Root, Stem
g__Chryseolinea	Leaf, Root, Stem
g__Conexibacter	Leaf, Root, Stem
g__Cryobacterium	Leaf, Root, Stem
g__Cytophaga	Leaf, Root, Stem
g__Dongia	Leaf, Root, Stem
g__Duganella	Leaf, Root, Stem
g__Edaphobaculum	Leaf, Root, Stem
g__Ellin6056	Leaf, Root, Stem
g__Ellin6068	Leaf, Root, Stem
g__Fluviicola	Leaf, Root, Stem
g__IMCC26257	Leaf, Root, Stem
g__IS-45	Leaf, Root, Stem
g__Luteimonas	Leaf, Root, Stem
g__Methylotenera	Leaf, Root, Stem
g__Niastella	Leaf, Root, Stem
g__Ohtaekwangia	Leaf, Root, Stem
g__Pantoea	Leaf, Root, Stem
g__Puia	Leaf, Root, Stem
g__Rhizobacter	Leaf, Root, Stem
g__Rhodanobacter	Leaf, Root, Stem
g__Rhodomicrobium	Leaf, Root, Stem
g__SWB3	Leaf, Root, Stem
g__Solirubrobacter	Leaf, Root, Stem
g__Sphingobium	Leaf, Root, Stem
g__Steroidobacter	Leaf, Root, Stem
g__Subgroup_11	Leaf, Root, Stem
g__TK11	Leaf, Root, Stem
g__TRA3-21	Leaf, Root, Stem
g__Taibaiella	Leaf, Root, Stem
g__Terrimonas	Leaf, Root, Stem
g__Variovorax	Leaf, Root, Stem
o__Enterobacterales	Leaf, Root, Stem
o__Enterobacterales.2	Leaf, Root, Stem
g__Neisseria	Leaf, Seed, Stem
c__Alphaproteobacteria.3	Root
f__Comamonadaceae.14	Root
f__Comamonadaceae.15	Root
f__Comamonadaceae.19	Root
f__Ktedonobacteraceae	Root
f__Microbacteriaceae.8	Root
f__Micromonosporaceae	Root
f__Micromonosporaceae.2	Root
f__Micropepsaceae	Root
f__Microscillaceae.2	Root
f__Oxalobacteraceae	Root
f__Pleomorphomonadaceae.2	Root
f__Xanthobacteraceae.4	Root
f__Xanthomonadaceae	Root
g__Catenulispora	Root
g__Roseiarcus	Root
f__Caulobacteraceae.3	Root, Seed
f__Comamonadaceae.45	Root, Seed
g__Methylophilus	Root, Seed
f__Chitinophagaceae.2	Root, Stem
f__Chitinophagaceae.3	Root, Stem
f__Chitinophagaceae.4	Root, Stem
f__Comamonadaceae.11	Root, Stem
f__Comamonadaceae.12	Root, Stem
f__Comamonadaceae.16	Root, Stem
f__Comamonadaceae.18	Root, Stem
f__Comamonadaceae.6	Root, Stem
f__Comamonadaceae.7	Root, Stem
f__Comamonadaceae.8	Root, Stem
f__Microscillaceae	Root, Stem
f__Solirubrobacteraceae	Root, Stem
f__Sporichthyaceae	Root, Stem
f__Xanthobacteraceae.3	Root, Stem
g__Collimonas	Root, Stem
g__Rhodoplanes	Root, Stem
f__Azospirillaceae	Seed
f__Intrasporangiaceae.12	Seed
f__Sphingomonadaceae.11	Seed
f__Sphingomonadaceae.13	Seed
g__Clavibacter	Seed, Stem

## Sheet: Table S4
Table S4. Overlapping genus-level taxa in the 16S cultivation-dependent data of different organs of Polygonum cuspidatum
Taxa of genus level	Where present
g__Pseudomonas	Flower, Leaf, Root, Seed, Stem
g__Bacillus	Flower, Leaf, Root, Stem
g__Pantoea	Flower, Leaf, Root, Stem
g__Buttiauxella	Leaf
g__Fictibacillus	Leaf
g__Kluyvera	Leaf
g__Streptomyces	Leaf
g__Xanthomonas	Leaf
g__Klebsiella	Leaf, Root
g__Paenibacillus	Leaf, Root
g__Priestia	Leaf, Root
g__Erwinia	Leaf, Root, Seed, Stem
g__Curtobacterium	Leaf, Root, Stem
g__Robbsia	Leaf, Seed
g__Enterobacter	Leaf, Seed, Stem
g__Brevibacillus	Leaf, Stem
g__Luteibacter	Leaf, Stem
g__Achromobacter	Root
g__Aeromonas	Root
g__Alcaligenes	Root
g__Citrobacter	Root
g__Escherichia	Root
g__Hafnia	Root
g__Leclercia	Root
g__Lysinibacillus	Root
g__Ochrobactrum	Root
g__Paraburkholderia	Root
g__Pectobacterium	Root
g__Rouxiella	Root
g__Sphingobacterium	Root
g__Tatumella	Root
g__Burkholderia	Root, Seed, Stem
g__Flavobacterium	Root, Stem
g__Rahnella	Root, Stem
g__Serratia	Root, Stem
g__Stenotrophomonas	Root, Stem
g__[Rhizobium] sphaerophysae group	Root, Stem
g__Acinetobacter	Stem
g__Duganella	Stem
g__Ewingella	Stem
g__Microbacterium	Stem

## Sheet: Table S5
Table S5. Overlapping genus-level taxa in the ITS metagenomic data of different organs of Polygonum cuspidatum
Taxa of genus level	Where present
g__Lycoperdon	Flower
g__Kordyana	Flower, Leaf
g__Oxyporus	Flower, Leaf
g__Leptosphaeria	Flower, Leaf, Root
f__Filobasidiaceae	Flower, Leaf, Root, Seed, Stem
g__Alternaria	Flower, Leaf, Root, Seed, Stem
g__Aureobasidium	Flower, Leaf, Root, Seed, Stem
g__Candida	Flower, Leaf, Root, Seed, Stem
g__Cercospora	Flower, Leaf, Root, Seed, Stem
g__Cladosporium	Flower, Leaf, Root, Seed, Stem
g__Malassezia	Flower, Leaf, Root, Seed, Stem
g__Penicillium	Flower, Leaf, Root, Seed, Stem
g__Phaeosphaeria	Flower, Leaf, Root, Seed, Stem
g__Rhodotorula	Flower, Leaf, Root, Seed, Stem
g__Sporobolomyces	Flower, Leaf, Root, Seed, Stem
g__Vishniacozyma	Flower, Leaf, Root, Seed, Stem
g__Capnodiaceae_gen_Incertae_sedis	Flower, Leaf, Root, Stem
g__Epicoleosporium	Flower, Leaf, Root, Stem
g__Erythrobasidium	Flower, Leaf, Root, Stem
g__Ganoderma	Flower, Leaf, Root, Stem
g__Kalmanozyma	Flower, Leaf, Root, Stem
g__Leptospora	Flower, Leaf, Root, Stem
g__Meyerozyma	Flower, Leaf, Root, Stem
g__Microcyclosporella	Flower, Leaf, Root, Stem
g__Paraphoma	Flower, Leaf, Root, Stem
g__Psathyrella	Flower, Leaf, Root, Stem
g__Rachicladosporium	Flower, Leaf, Root, Stem
g__Stereum	Flower, Leaf, Root, Stem
g__Curvibasidium	Flower, Leaf, Seed, Stem
g__Exobasidium	Flower, Leaf, Seed, Stem
c__Tremellomycetes.2	Flower, Leaf, Stem
g__Cystobasidium	Flower, Leaf, Stem
g__Derxomyces	Flower, Leaf, Stem
g__Dioszegia	Flower, Leaf, Stem
g__Golubevia	Flower, Leaf, Stem
g__Trichomerium	Flower, Leaf, Stem
g__Rhodosporidiobolus	Flower, Root, Stem
g__Schizothyrium	Flower, Root, Stem
f__Teratosphaeriaceae.2	Flower, Stem
g__Pholiota	Flower, Stem
o__Helotiales.5	Flower, Stem
f__Mycosphaerellaceae	Leaf
f__Mycosphaerellaceae.2	Leaf
f__Venturiaceae	Leaf
g__Ceramothyrium	Leaf
g__Phialophora	Leaf
f__Pleosporaceae	Leaf, Root
f__Psathyrellaceae	Leaf, Root
g__Acremonium	Leaf, Root
g__Ceratobasidiaceae_gen_Incertae_sedis	Leaf, Root
g__Dactylaria	Leaf, Root
g__Dactylonectria	Leaf, Root
g__Mortierella	Leaf, Root
g__Olpidium	Leaf, Root
g__Truncatella	Leaf, Root
g__Armillaria	Leaf, Root, Seed, Stem
g__Aspergillus	Leaf, Root, Seed, Stem
g__Filobasidium	Leaf, Root, Seed, Stem
g__Fusarium	Leaf, Root, Seed, Stem
g__Hyphodontia	Leaf, Root, Seed, Stem
g__Itersonilia	Leaf, Root, Seed, Stem
g__Microdochium	Leaf, Root, Seed, Stem
g__Parastagonospora	Leaf, Root, Seed, Stem
g__Pleurotus	Leaf, Root, Seed, Stem
f__Ceratobasidiaceae.3	Leaf, Root, Stem
f__Stephanosporaceae	Leaf, Root, Stem
g__Calycina	Leaf, Root, Stem
g__Candolleomyces	Leaf, Root, Stem
g__Cantharellales_gen_Incertae_sedis	Leaf, Root, Stem
g__Cladorrhinum	Leaf, Root, Stem
g__Cristinia	Leaf, Root, Stem
g__Exophiala	Leaf, Root, Stem
g__Ilyonectria	Leaf, Root, Stem
g__Inocybe	Leaf, Root, Stem
g__Leptodophora	Leaf, Root, Stem
g__Leucosporidium	Leaf, Root, Stem
g__Marasmius	Leaf, Root, Stem
g__Mrakia	Leaf, Root, Stem
g__Mycena	Leaf, Root, Stem
g__Mycoarthris	Leaf, Root, Stem
g__Pleiochaeta	Leaf, Root, Stem
g__Sclerostagonospora	Leaf, Root, Stem
g__Taphrina	Leaf, Root, Stem
g__Tausonia	Leaf, Root, Stem
g__Tetracladium	Leaf, Root, Stem
g__Thanatephorus	Leaf, Root, Stem
g__Thelephoraceae_gen_Incertae_sedis	Leaf, Root, Stem
g__Tricellula	Leaf, Root, Stem
g__Tuber	Leaf, Root, Stem
g__Microporus	Leaf, Seed
c__Dothideomycetes	Leaf, Stem
c__Leotiomycetes	Leaf, Stem
c__Tremellomycetes	Leaf, Stem
f__Discinellaceae	Leaf, Stem
g__Arthrocatena	Leaf, Stem
g__Botryosphaeria	Leaf, Stem
g__Buckleyzyma	Leaf, Stem
g__Cadophora	Leaf, Stem
g__Chaetothyriales_gen_Incertae_sedis	Leaf, Stem
g__Cyphellophora	Leaf, Stem
g__Daedaleopsis	Leaf, Stem
g__Dothiora	Leaf, Stem
g__Farysia	Leaf, Stem
g__Genolevuria	Leaf, Stem
g__Melampsora	Leaf, Stem
g__Moesziomyces	Leaf, Stem
g__Mycosphaerella	Leaf, Stem
g__Pleurophoma	Leaf, Stem
g__Ramularia	Leaf, Stem
g__Symmetrospora	Leaf, Stem
g__Xenodevriesia	Leaf, Stem
o__Dothideales	Leaf, Stem
p__Ascomycota	Leaf, Stem
p__Ascomycota.2	Leaf, Stem
p__Ascomycota.4	Leaf, Stem
p__Ascomycota.6	Leaf, Stem
c__Sordariomycetes	Root
f__Ceratobasidiaceae	Root
f__Ceratobasidiaceae.2	Root
f__Ceratobasidiaceae.4	Root
f__Pyronemataceae	Root
f__Thelephoraceae	Root
g__Ascobolus	Root
g__Atractospora	Root
g__Coprinopsis	Root
g__Crepidotus	Root
g__Delicatula	Root
g__Flagelloscypha	Root
g__Mortierellales_gen_Incertae_sedis	Root
g__Mycenaceae_gen_Incertae_sedis	Root
g__Phyllactinia	Root
g__Preussia	Root
g__Roesleria	Root
g__Subulicystidium	Root
g__Tarzetta	Root
g__Trechisporales_gen_Incertae_sedis	Root
g__Tremellodendropsidales_gen_Incertae_sedis	Root
o__Helotiales.2	Root
g__Tyromyces	Root, Seed
f__Hyaloscyphaceae	Root, Stem
f__Psathyrellaceae.2	Root, Stem
g__Alatospora	Root, Stem
g__Colletotrichum	Root, Stem
g__Entoloma	Root, Stem
g__Gymnopus	Root, Stem
g__Gyoerffyella	Root, Stem
g__Hyaloscypha	Root, Stem
g__Mycenella	Root, Stem
g__Pezicula	Root, Stem
g__Phialocephala	Root, Stem
g__Rhizoctonia	Root, Stem
g__Serendipita	Root, Stem
g__Spirosphaera	Root, Stem
o__Helotiales	Root, Stem
f__Phaeosphaeriaceae.11	Seed
f__Sclerotiniaceae.2	Seed
g__Flammulina	Seed
g__Junghuhnia	Seed
g__Ophiognomonia	Seed
g__Wickerhamomyces	Seed
f__Mycosphaerellaceae.3	Stem
g__Fusicolla	Stem
g__Marasmiellus	Stem
g__Pseudorobillarda	Stem

## Sheet: Table S6
Table S6. Overlapping genus-level taxa in the ITS cultivation-dependent data of different organs of Polygonum cuspidatum
Taxa of genus level	Where present
g__Aspergillus	Flower, Leaf, Stem
g__Chaetomium	Leaf
g__Diplodina	Leaf
g__Mucor	Leaf
g__Peziza	Leaf
g__Pseudogymnoascus	Leaf
g__Sphaerulina	Leaf
g__Cladosporium	Leaf, Seed, Stem
g__Vishniacozyma	Leaf, Stem
g__Alternaria	Root
g__Apiotrichum	Root
g__Clonostachys	Root
g__Dactylonectria	Root
g__Fusarium	Root
g__Hypocrea	Root
g__Ilyonectria	Root
g__Juxtiphoma	Root
g__Neonectria	Root
g__Penicillium	Root
g__Plectosphaerella	Root
g__Psiloglonium	Root
g__Thelebolus	Root
g__Trichoderma	Root
g__Didymella	Root, Seed
g__Aureobasidium	Root, Stem
g__Phoma	Root, Stem
g__Diaporthe	Seed
g__Curvibasidium	Stem
g__Epicoccum	Stem
g__Papiliotrema	Stem
g__Rhodosporidiobolus	Stem

## Sheet: Table S7
Table S7. Pairwise comparisons using the Wilcoxon rank-sum exact test on Shannon diversity data from different organs of Polygonum cuspidatum
16S metagenomic data
p-value	Leaf	Stem	Root	Flower
Stem	0.217	-	-	-
Root	6.8e-05	6.8e-05	-	-
Flower	0.749	0.853	0.021	-
Seed	0.021	0.070	0.021	0.417
ITS metagenomic data
p-value	Leaf	Stem	Root	Flower
Stem	0.507	-	-	-
Root	0.071	0.071	-	-
Flower	0.237	0.140	1.000	-
Seed	0.507	0.507	1.000	1.000

## Sheet: Table S8
Table S8. Results of statistical validation of beta diversity data using the PERMANOVA test with 999 permutations
16S metagenomic data
	Df	SumOfSqs	R2	F	Pr(>F)
Season	1	1.63650943775923	0.0964997719135083	8.76116298719232	0.001
Organ_material	4	3.51045418885588	0.207000351309463	4.69836296052013	0.001
location	1	1.01248937538415	0.059703287701904	5.42042974875048	0.001
Residual	51	9.52635870919549	0.561739163485886
Total	57	16.9586871068049	1
ITS metagenomic data
	Df	SumOfSqs	R2	F	Pr(>F)
Season	1	1.1325089460064	0.0492472469770213	3.48587943081067	0.001
Organ_material	4	3.89386243850529	0.169324936354659	2.99634166879136	0.001
location	1	1.28713503644202	0.0559711755531503	3.96182084391554	0.001
Residual	51	16.5691204738239	0.720509600426424
Total	57	22.9963909766333	1

## Sheet: Table S9
Table S9. Overlapping genus-level taxa in 16S metagenomic data from Polygonum cuspidatum across seasons
Taxa of genus level	Where present
f__Comamonadaceae.13	Autumn
f__Comamonadaceae.14	Autumn
f__Kineosporiaceae	Autumn
f__Magnetospirillaceae	Autumn
f__Microbacteriaceae.3	Autumn
f__Microbacteriaceae.6	Autumn
f__Micromonosporaceae	Autumn
f__Oxalobacteraceae	Autumn
f__Streptomycetaceae	Autumn
g__Asinibacterium	Autumn
g__Cupriavidus	Autumn
g__alphaI_cluster	Autumn
o__Enterobacterales	Autumn
c__Alphaproteobacteria	Autumn, Spring
c__Alphaproteobacteria.2	Autumn, Spring
f__Acetobacteraceae	Autumn, Spring
f__Caulobacteraceae	Autumn, Spring
f__Chitinophagaceae	Autumn, Spring
f__Chitinophagaceae.2	Autumn, Spring
f__Comamonadaceae	Autumn, Spring
f__Comamonadaceae.10	Autumn, Spring
f__Comamonadaceae.12	Autumn, Spring
f__Comamonadaceae.17	Autumn, Spring
f__Comamonadaceae.2	Autumn, Spring
f__Comamonadaceae.20	Autumn, Spring
f__Comamonadaceae.3	Autumn, Spring
f__Comamonadaceae.4	Autumn, Spring
f__Comamonadaceae.5	Autumn, Spring
f__Comamonadaceae.6	Autumn, Spring
f__Comamonadaceae.7	Autumn, Spring
f__Comamonadaceae.8	Autumn, Spring
f__Comamonadaceae.9	Autumn, Spring
f__Enterobacteriaceae	Autumn, Spring
f__Erwiniaceae	Autumn, Spring
f__Microbacteriaceae	Autumn, Spring
f__Microbacteriaceae.2	Autumn, Spring
f__Microbacteriaceae.4	Autumn, Spring
f__Microbacteriaceae.5	Autumn, Spring
f__Microbacteriaceae.7	Autumn, Spring
f__Micromonosporaceae.2	Autumn, Spring
f__Microscillaceae	Autumn, Spring
f__Pleomorphomonadaceae	Autumn, Spring
f__Sphingomonadaceae	Autumn, Spring
f__Steroidobacteraceae	Autumn, Spring
f__Xanthobacteraceae	Autumn, Spring
f__Xanthobacteraceae.2	Autumn, Spring
f__Xanthobacteraceae.3	Autumn, Spring
f__Xanthomonadaceae	Autumn, Spring
f__Yersiniaceae	Autumn, Spring
g__1174-901-13	Autumn, Spring
g__37-14	Autumn, Spring
g__67-15	Autumn, Spring
g__AAP100	Autumn, Spring
g__Acidibacter	Autumn, Spring
g__Acidiphilium	Autumn, Spring
g__Acinetobacter	Autumn, Spring
g__Actinocorallia	Autumn, Spring
g__Actinomycetospora	Autumn, Spring
g__Actinophytocola	Autumn, Spring
g__Actinoplanes	Autumn, Spring
g__Actinospica	Autumn, Spring
g__Algoriphagus	Autumn, Spring
g__Allorhizobium-Neorhizobium-Pararhizobium-Rhizobium	Autumn, Spring
g__Amaricoccus	Autumn, Spring
g__Amnibacterium	Autumn, Spring
g__Amycolatopsis	Autumn, Spring
g__Anaerobacillus	Autumn, Spring
g__Aphanizomenon_MDT14a	Autumn, Spring
g__Aquabacterium	Autumn, Spring
g__Arenimonas	Autumn, Spring
g__Aureimonas	Autumn, Spring
g__Bacillus	Autumn, Spring
g__Bauldia	Autumn, Spring
g__Blastococcus	Autumn, Spring
g__Bradyrhizobium	Autumn, Spring
g__Brevundimonas	Autumn, Spring
g__Burkholderia-Caballeronia-Paraburkholderia	Autumn, Spring
g__CCD25	Autumn, Spring
g__Candidatus_Nucleicultrix	Autumn, Spring
g__Caulobacter	Autumn, Spring
g__Cavicella	Autumn, Spring
g__Cellvibrio	Autumn, Spring
g__Chitinophaga	Autumn, Spring
g__Chryseobacterium	Autumn, Spring
g__Chryseolinea	Autumn, Spring
g__Conexibacter	Autumn, Spring
g__Corynebacterium	Autumn, Spring
g__Cryobacterium	Autumn, Spring
g__Curtobacterium	Autumn, Spring
g__Curvibacter	Autumn, Spring
g__Cutibacterium	Autumn, Spring
g__Cytophaga	Autumn, Spring
g__DSSD62	Autumn, Spring
g__Deinococcus	Autumn, Spring
g__Devosia	Autumn, Spring
g__Dokdonella	Autumn, Spring
g__Dongia	Autumn, Spring
g__Duganella	Autumn, Spring
g__Dyadobacter	Autumn, Spring
g__Edaphobaculum	Autumn, Spring
g__Ellin6056	Autumn, Spring
g__Ellin6068	Autumn, Spring
g__Escherichia-Shigella	Autumn, Spring
g__Ferruginibacter	Autumn, Spring
g__Fimbriimonadaceae	Autumn, Spring
g__Flavobacterium	Autumn, Spring
g__Fluviicola	Autumn, Spring
g__Gaiella	Autumn, Spring
g__Gemmatimonas	Autumn, Spring
g__Haliangium	Autumn, Spring
g__Halomonas	Autumn, Spring
g__Hydrotalea	Autumn, Spring
g__Hymenobacter	Autumn, Spring
g__IMCC26257	Autumn, Spring
g__IS-45	Autumn, Spring
g__Jatrophihabitans	Autumn, Spring
g__Kineococcus	Autumn, Spring
g__Kineosporia	Autumn, Spring
g__Klenkia	Autumn, Spring
g__Kocuria	Autumn, Spring
g__Lactobacillus	Autumn, Spring
g__Lawsonella	Autumn, Spring
g__Legionella	Autumn, Spring
g__Luteimonas	Autumn, Spring
g__Luteococcus	Autumn, Spring
g__MND2	Autumn, Spring
g__Marmoricola	Autumn, Spring
g__Massilia	Autumn, Spring
g__Meiothermus	Autumn, Spring
g__Mesorhizobium	Autumn, Spring
g__Methylobacterium-Methylorubrum	Autumn, Spring
g__Methylotenera	Autumn, Spring
g__Microbacterium	Autumn, Spring
g__Micrococcus	Autumn, Spring
g__Microvirga	Autumn, Spring
g__Mycobacterium	Autumn, Spring
g__Nakamurella	Autumn, Spring
g__Niastella	Autumn, Spring
g__Nocardioides	Autumn, Spring
g__Novosphingobium	Autumn, Spring
g__Ohtaekwangia	Autumn, Spring
g__Paenibacillus	Autumn, Spring
g__Pantoea	Autumn, Spring
g__Paracoccus	Autumn, Spring
g__Phenylobacterium	Autumn, Spring
g__Phreatobacter	Autumn, Spring
g__Phycicoccus	Autumn, Spring
g__Planktothrix_NIVA-CYA_16	Autumn, Spring
g__Polaromonas	Autumn, Spring
g__Pseudolabrys	Autumn, Spring
g__Pseudomonas	Autumn, Spring
g__Pseudonocardia	Autumn, Spring
g__Pseudoxanthomonas	Autumn, Spring
g__Puia	Autumn, Spring
g__Reyranella	Autumn, Spring
g__Rhizobacter	Autumn, Spring
g__Rhizorhapis	Autumn, Spring
g__Rhodanobacter	Autumn, Spring
g__Rhodococcus	Autumn, Spring
g__Rhodomicrobium	Autumn, Spring
g__Rhodoplanes	Autumn, Spring
g__Rhodopseudomonas	Autumn, Spring
g__Roseomonas	Autumn, Spring
g__Rothia	Autumn, Spring
g__SC-I-85	Autumn, Spring
g__SWB3	Autumn, Spring
g__Sediminibacterium	Autumn, Spring
g__Solirubrobacter	Autumn, Spring
g__Sphingobium	Autumn, Spring
g__Sphingomonas	Autumn, Spring
g__Spirosoma	Autumn, Spring
g__Staphylococcus	Autumn, Spring
g__Stenotrophomonas	Autumn, Spring
g__Steroidobacter	Autumn, Spring
g__Streptomyces	Autumn, Spring
g__Subgroup_11	Autumn, Spring
g__TK11	Autumn, Spring
g__TRA3-21	Autumn, Spring
g__Taibaiella	Autumn, Spring
g__Terrimonas	Autumn, Spring
g__Variovorax	Autumn, Spring
g__WD261	Autumn, Spring
g__Williamsia	Autumn, Spring
o__Acidobacteriales	Autumn, Spring
o__Enterobacterales.2	Autumn, Spring
f__Comamonadaceae.11	Spring
f__Comamonadaceae.15	Spring
f__Comamonadaceae.16	Spring
f__Comamonadaceae.19	Spring
f__Intrasporangiaceae	Spring
f__Intrasporangiaceae.2	Spring
f__Microbacteriaceae.8	Spring
f__Oxalobacteraceae.2	Spring
f__Planococcaceae	Spring
f__Sporichthyaceae	Spring
g__Blfdi20	Spring
g__D05-3	Spring
g__Lechevalieria	Spring

## Sheet: Table S10
Table S10. Overlapping genus-level taxa in ITS metagenomic data from Polygonum cuspidatum across seasons
Taxa of genus level	Where present
c__Dothideomycetes	Autumn
c__Leotiomycetes	Autumn
c__Tremellomycetes.2	Autumn
f__Mycosphaerellaceae	Autumn
f__Mycosphaerellaceae.2	Autumn
f__Psathyrellaceae	Autumn
g__Candida	Autumn
g__Ceramothyrium	Autumn
g__Chaetothyriales_gen_Incertae_sedis	Autumn
g__Cyphellophora	Autumn
g__Delicatula	Autumn
g__Derxomyces	Autumn
g__Epicoleosporium	Autumn
g__Farysia	Autumn
g__Kordyana	Autumn
g__Meyerozyma	Autumn
g__Mycosphaerella	Autumn
g__Phialophora	Autumn
g__Schizothyrium	Autumn
g__Serendipita	Autumn
g__Tremellodendropsidales_gen_Incertae_sedis	Autumn
g__Truncatella	Autumn
g__Xenodevriesia	Autumn
o__Helotiales	Autumn
o__Helotiales.2	Autumn
c__Tremellomycetes	Autumn, Spring
f__Ceratobasidiaceae.3	Autumn, Spring
f__Filobasidiaceae	Autumn, Spring
f__Hyaloscyphaceae	Autumn, Spring
f__Pleosporaceae	Autumn, Spring
f__Stephanosporaceae	Autumn, Spring
g__Alatospora	Autumn, Spring
g__Alternaria	Autumn, Spring
g__Aspergillus	Autumn, Spring
g__Atractospora	Autumn, Spring
g__Aureobasidium	Autumn, Spring
g__Cadophora	Autumn, Spring
g__Calycina	Autumn, Spring
g__Candolleomyces	Autumn, Spring
g__Cantharellales_gen_Incertae_sedis	Autumn, Spring
g__Capnodiaceae_gen_Incertae_sedis	Autumn, Spring
g__Ceratobasidiaceae_gen_Incertae_sedis	Autumn, Spring
g__Cercospora	Autumn, Spring
g__Cercozoa_gen_Incertae_sedis	Autumn, Spring
g__Cladorrhinum	Autumn, Spring
g__Cladosporium	Autumn, Spring
g__Crepidotus	Autumn, Spring
g__Cristinia	Autumn, Spring
g__Cystobasidium	Autumn, Spring
g__Dactylaria	Autumn, Spring
g__Dactylonectria	Autumn, Spring
g__Dioszegia	Autumn, Spring
g__Entoloma	Autumn, Spring
g__Erythrobasidium	Autumn, Spring
g__Exobasidium	Autumn, Spring
g__Exophiala	Autumn, Spring
g__Filobasidium	Autumn, Spring
g__Flagelloscypha	Autumn, Spring
g__Fusarium	Autumn, Spring
g__Genolevuria	Autumn, Spring
g__Golubevia	Autumn, Spring
g__Gyoerffyella	Autumn, Spring
g__Hyaloscypha	Autumn, Spring
g__Ilyonectria	Autumn, Spring
g__Inocybe	Autumn, Spring
g__Itersonilia	Autumn, Spring
g__Kalmanozyma	Autumn, Spring
g__Leptodophora	Autumn, Spring
g__Leptosphaeria	Autumn, Spring
g__Leptospora	Autumn, Spring
g__Malassezia	Autumn, Spring
g__Marasmius	Autumn, Spring
g__Microcyclosporella	Autumn, Spring
g__Mortierella	Autumn, Spring
g__Mrakia	Autumn, Spring
g__Mycena	Autumn, Spring
g__Mycenella	Autumn, Spring
g__Mycoarthris	Autumn, Spring
g__Paraphoma	Autumn, Spring
g__Parastagonospora	Autumn, Spring
g__Penicillium	Autumn, Spring
g__Phaeosphaeria	Autumn, Spring
g__Phialocephala	Autumn, Spring
g__Pleiochaeta	Autumn, Spring
g__Psathyrella	Autumn, Spring
g__Rhizoctonia	Autumn, Spring
g__Rhodotorula	Autumn, Spring
g__Sporobolomyces	Autumn, Spring
g__Symmetrospora	Autumn, Spring
g__Taphrina	Autumn, Spring
g__Tarzetta	Autumn, Spring
g__Tausonia	Autumn, Spring
g__Tetracladium	Autumn, Spring
g__Thanatephorus	Autumn, Spring
g__Thelephoraceae_gen_Incertae_sedis	Autumn, Spring
g__Tricellula	Autumn, Spring
g__Trichomerium	Autumn, Spring
g__Tuber	Autumn, Spring
g__Vishniacozyma	Autumn, Spring
o__Dothideales	Autumn, Spring
p__Ascomycota	Autumn, Spring
f__Ceratobasidiaceae	Spring
f__Ceratobasidiaceae.2	Spring
f__Ceratobasidiaceae.4	Spring
f__Discinellaceae	Spring
f__Psathyrellaceae.2	Spring
f__Pyronemataceae	Spring
f__Thelephoraceae	Spring
g__Ascobolus	Spring
g__Coprinopsis	Spring
g__Dothiora	Spring
g__Gymnopus	Spring
g__Melampsora	Spring
g__Mortierellales_gen_Incertae_sedis	Spring
g__Mycenaceae_gen_Incertae_sedis	Spring
g__Olpidium	Spring
g__Pezicula	Spring
g__Pholiotina	Spring
g__Pleurophoma	Spring
g__Preussia	Spring
g__Roesleria	Spring
g__Spirosphaera	Spring
g__Subulicystidium	Spring
p__Ascomycota.2	Spring

[truncated: 2 more sheets: Table S11, Table S12]
